# Supplementary material for: mPEG-PCL Nanoparticles to Improve Oral Bioavailability of Acalabrutinib: Effect of Polymer Lipophilicity and Hydrophilicity on Physicochemical Properties and In Vivo Performance in Rats
Source: Pharmaceutics. 2025 Jun 13;17(6):774. doi: 10.3390/pharmaceutics17060774 (PMC12197210; doi:10.3390/pharmaceutics17060774)
Supplement: Supplementary file 1 [file pharmaceutics-17-00774-s001.zip]

Archive with 1 entries (1 files):
- pharmaceutics-3656483-supplementary.pdf
